# Supplementary material for: Shaped by Fire: Unravelling the Impact of Fire on Lizard Gut Microbiome
Source: Mol Ecol. 2026 Jan 28;35(2):e70255. doi: 10.1111/mec.70255 (PMC12853078; doi:10.1111/mec.70255)
Supplement: Supplementary file 2 — Data S1: Supplemental script file with code for the bioinformatics and statistical analyses described in this manuscript. [file MEC-35-e70255-s001.txt]

library(dada2)
library(ggplot2)
library(phyloseq)
library(vegan)
library(tidyverse)
library(Rmisc)
library(dplyr)
library(plyr)
library(mctoolsr)
library(picante)
library(TSA)
library(nortest)
library(car)
library(devtools)
library(mvabund)
library(MASS)
library(nlme)
library(lmerTest)
library(doBy)
library(lattice)
library(MuMIn)
library(pairwiseAdonis)
library(geepack)
library(DESeq2)

#---------------DADA2-------------------


fnFs <- sort(list.files(path, pattern="_R1_001.fastq", full.names = TRUE))
fnRs <- sort(list.files(path, pattern="_R2_001.fastq", full.names = TRUE))

length(fnFs)
length(fnRs)

sample.names <- sapply(strsplit(basename(fnFs), "_"), `[`, 1)

plotQualityProfile(fnFs[1:20])
plotQualityProfile(fnRs[150:180])

filtFs <- file.path(path, "filtered", paste0(sample.names, "_F_filt.fastq.gz"))
filtRs <- file.path(path, "filtered", paste0(sample.names, "_R_filt.fastq.gz"))

names(filtFs) <- sample.names
names(filtRs) <- sample.names


out <- filterAndTrim(fnFs, filtFs, fnRs, filtRs, trimLeft=20, truncLen=c(220,150), # adjsut as needed
                     maxN=0, maxEE=c(2,2), truncQ=2, rm.phix=TRUE,
                     compress=TRUE, multithread=TRUE) # On Windows set multithread=FALSE

head(out, n=40)

errF <- learnErrors(filtFs, multithread=TRUE)
errR <- learnErrors(filtRs, multithread=TRUE)
plotErrors(errF, nominalQ=TRUE)

derepFs <- derepFastq(filtFs, verbose=TRUE)
derepRs <- derepFastq(filtRs, verbose=TRUE)

names(derepFs) <- sample.names
names(derepRs) <- sample.names

dadaFs <- dada(derepFs, err=errF, multithread=TRUE)
dadaRs <- dada(derepRs, err=errR, multithread=TRUE)

dadaFs[[1]]
dadaRs[[15]]

mergers <- mergePairs(dadaFs, derepFs, dadaRs, derepRs, verbose=TRUE)

head(mergers[[1]])
tail(mergers[[1]])

seqtab <- makeSequenceTable(mergers)
dim(seqtab)

table(nchar(getSequences(seqtab)))

seqtab_Run1 <- seqtab[,nchar(colnames(seqtab)) %in% seq(200,220)]
dim(seqtab_Run1)

seqtab.nochim <- removeBimeraDenovo(seqtab_Run1, method="consensus", multithread=TRUE, verbose=TRUE)

dim(seqtab.nochim)

sum(seqtab.nochim)/sum(seqtab_Run1)

write.table(seqtab.nochim, "seqtabnochim_MF_NOV25.txt",sep="\t",col.names=NA)

getN <- function(x) sum(getUniques(x))
track <- cbind(out, sapply(dadaFs, getN), sapply(dadaRs, getN), sapply(mergers, getN), rowSums(seqtab_Run1))


colnames(track) <- c("input", "filtered", "denoisedF", "denoisedR", "merged", "nonchim")
rownames(track)=sample.names
head(track)


taxa <- assignTaxonomy(seqtab.nochim, "silva_nr_v138_train_set.fa.gz", multithread=TRUE)

colnames(taxa) <- c("Kingdom", "Phylum", "Class", "Order", "Family", "Genus")
taxa[is.na(taxa)] <- "unclassified"  # change NA to unclasssified
sort(unique(taxa[,1])) # include taxonomic levels of kingdom,[,2], phylum, [,3] and class to find chloroplasts and mitochondria


taxa2<-data.frame(taxa) ## convert to data.frame
taxa2<-subset(taxa2, (Kingdom=="Bacteria" | Kingdom=="Archaea") & Order!="Chloroplast" & Family!="Mitochondria")  # I keep bacteria and eliminate chloroplasts and mitochondria
taxa2 <- subset(taxa2, (Kingdom == "Bacteria" | Kingdom == "Archaea") & Class != "Chloroplast" & Family != "Mitochondria")# I keep bacteria and Archaea and eliminate chloroplasts and mitochondria
taxa<-as.matrix(taxa2);rm(taxa2)


b<-t(seqtab.nochim)
ASVsfiltered <- b[rownames(taxa),] # I keeo the ASVs in table with filtered taxonomy
seqtab.nochim<-t(ASVsfiltered);rm(b);rm(ASVsfiltered)


seqtab.nochim1 <- seqtab.nochim
colnames(seqtab.nochim1) <- paste0("ASV", 1:ncol(seqtab.nochim1))
taxa1 <- taxa
rownames(taxa1) <- paste0("ASV", 1:nrow(taxa1))


export_taxa_table_and_seqs = function(seqtab.nochim, file_seqtab, file_seqs) {
  seqtab.t = as.data.frame(t(seqtab.nochim))
  seqs = row.names(seqtab.t)
  row.names(seqtab.t) = paste0("ASV", 1:nrow(seqtab.t))
  outlist = list(data_loaded = seqtab.t)
  mctoolsr::export_taxa_table(outlist, file_seqtab)
  seqs = as.list(seqs)
  seqinr::write.fasta(seqs, row.names(seqtab.t), file_seqs)
}

export_taxa_table_and_seqs( seqtab.nochim,"ASV_spec.txt","ASV_spec.fa")


#QIIME2 

qiime tools import --input-path /ASV_spec.fa --output-path /ASV_seqs.qza --type 'FeatureData[Sequence]'

qiime phylogeny align-to-tree-mafft-fasttree --i-sequences /ASV_seqs.qza --o-alignment /ASV_seqs_aligned.qza --o-masked-alignment /ASV_seqs_aligned_masked.qza --o-tree /unrooted_tree.qza --o-rooted-tree /rooted_tree.qza

qiime tools export /rooted_tree.qza --output-dir /tree_for r


#----------Load BIOM file, tree and metadata and analyze microbiomes using phyloseq and other packages

theme_set(theme_bw())

tree<-read.tree(file.choose()) 
data<-import_biom(file.choose(),tree);data 
metadata<-read.table(file.choose(),h=T,row.names = 1,sep='\t')

ls.str(metadata)

sample_data(data)<-metadata 
min(colSums(otu_table(data)))
data


##### Negative Binomial distribution 


diagdds = phyloseq_to_deseq2(data, ~local)
# Calculate geometric means
gm_mean = function(x, na.rm=TRUE){
  exp(sum(log(x[x > 0]), na.rm=na.rm) / length(x))
}
geoMeans = apply(counts(diagdds), 1, gm_mean)

diagdds = estimateSizeFactors(diagdds, geoMeans = geoMeans)

normcounts <- counts(diagdds, normalized = TRUE)

round(normcounts, digits = 0) -> normcountsrd

otu_table(normcountsrd, taxa_are_rows = TRUE) -> ncr

otu_table(data) <- ncr


otuD<-as.data.frame(t(otu_table(data)))
phylodiversityRAREF_Q<-pd(otuD, phy_tree(data), include.root=TRUE) ### filogenetic diversity. Include root =True tree rooted via midpoint
diversityRAREF_Q<-estimate_richness(data)
diversityRAREF_Q1<-cbind(sample_data(data),diversityRAREF_Q,phylodiversityRAREF_Q) 


# Phyla Q_RAREF 3%

rank_names(datos, errorIfNULL=TRUE) # view taxonomic ranks


taxon <- tax_glom(Q_raref, taxrank = "Phyla")
taxon.tr <- transform_sample_counts(taxon, function (x) x/sum(x))
taxon.tr
taxon.tr.f <- filter_taxa(taxon.tr, function (x) mean(x) > 3e-2, TRUE) # filter taxa below 3%
taxon.tr.f
sample_variables(taxon.tr.f)
otu_table(taxon.tr.f)


#Export table of phyla with taxonomy

table_all<-cbind(tax_table(taxon.tr.f),otu_table(taxon.tr.f))
write.csv(table_all,file="phyla_abund_tax3_localities.csv")


# Genera Q_RAREF 3%

taxon <- tax_glom(Q_raref, taxrank = "Genera")
taxon.tr <- transform_sample_counts(taxon, function (x) x/sum(x))
taxon.tr
taxon.tr.f <- filter_taxa(taxon.tr, function (x) mean(x) > 3e-2, TRUE) # filter taxa below 3%
taxon.tr.f
sample_variables(taxon.tr.f)
otu_table(taxon.tr.f)

#Export table of genera with taxonomy

table_all<-cbind(tax_table(taxon.tr.f),otu_table(taxon.tr.f))
write.csv(table_all,file="genera_abund_tax3_localities.csv")


###################### Comparison of localities #############

t1<-lm(PD~Locality, diversityRAREF_Q1)
anova(t1)

t2<-lm(Shannon~Locality,diversityRAREF_Q1)
anova(t2)

t3<-lm(Observed~Locality, diversityRAREF_Q1)
anova(t3)


#############Alpha-diversity###############


t1<-lmer(Shannon ~ Type_fire + Sex + SVL + (1|Locality), diversityRAREF_Q1)
summary(t1)
anova(t1)


t1<-lmer(PD ~ Type_fire + Sex + SVL + (1|Locality), diversityRAREF_Q1)
summary(t1)
anova(t1)

t1<-lmer(Observed ~ Type_fire + Sex + SVL + (1|Locality), diversityRAREF_Q1)
summary(t1)
anova(t1)


#ALPHA-DIVERSITY PLOTS

library(ggplot2)

# Custom colors for Sex
sex_colors <- c("Female" = "#E69F00", "Male" = "#56B4E9")

# Faith's Phylogenetic Diversity faceted by Locality
phyl_facet <- ggplot(diversityRAREF_Q1, aes(x = Sex, y = PD, fill = Sex)) +
  geom_boxplot(outlier.colour = "black", outlier.size = 1, position = position_dodge(width = 0.8)) +
  geom_jitter(shape = 21, color = "black", size = 1.5, alpha = 0.8,
              position = position_jitterdodge(jitter.width = 0.15, dodge.width = 0.8)) +
  facet_wrap(~ Locality, scales = "free_y") +
  scale_fill_manual(values = sex_colors) +
  labs(title = "Faith's Phylogenetic Diversity by Locality", y = "Faith's PD") +
  theme_classic(base_size = 14) +
  theme(
    legend.position = "none",
    strip.background = element_rect(fill = "#F0F0F0", color = NA),
    strip.text = element_text(face = "bold"),
    plot.title = element_text(face = "bold", hjust = 0.5, margin = margin(b = 10))
  )

# OTU Richness faceted by Locality
obs_facet <- ggplot(diversityRAREF_Q1, aes(x = Sex, y = Observed, fill = Sex)) +
  geom_boxplot(outlier.colour = "black", outlier.size = 1, position = position_dodge(width = 0.8)) +
  geom_jitter(shape = 21, color = "black", size = 1.5, alpha = 0.8,
              position = position_jitterdodge(jitter.width = 0.15, dodge.width = 0.8)) +
  facet_wrap(~ Locality, scales = "free_y") +
  scale_fill_manual(values = sex_colors) +
  labs(title = "ASVs Richness by Locality", y = "Observed ASVs") +
  theme_classic(base_size = 14) +
  theme(
    legend.position = "none",
    strip.background = element_rect(fill = "#F0F0F0", color = NA),
    strip.text = element_text(face = "bold"),
    plot.title = element_text(face = "bold", hjust = 0.5, margin = margin(b = 10))
  )

# Print both plots
print(phyl_facet)
print(obs_facet)


############---------Betadiversity---------############# 


uniun1<-phyloseq::distance(datos, method="unifrac")
uniun1d<-as.matrix(uniun1)
uniweigh1<-phyloseq::distance(datos, method="wunifrac")
uniweigh1d<-as.matrix(uniweigh1)
brayd1<-phyloseq::distance(datos, method="bray")
brayd1d<-as.matrix(brayd1)

t1<-adonis(uniun1d ~ Type_fire + Sex + SVL, Strata=Locality,perm=9999, data=diversityRAREF_Q1); t1

t1<-adonis(uniweigh1d ~ Type_fire + Sex + SVL, Strata=Locality,perm=9999, data=diversityRAREF_Q1); t1

t1<-adonis(brayd1d ~ Type_fire + Sex + SVL, Strata=Locality,perm=9999, data=diversityRAREF_Q1); t1


#######CAP - (Constrained Analysis of Principal Coordinates)

# Function to perform CAP and return a data.frame for ggplot
run_cap_and_prep_plot <- function(dist_matrix, metadata, formula, group_var){
  # dist_matrix must be a dist object
  cap <- capscale(dist_matrix ~ Type_fire + Sex + SVL, data = metadata)
  
  # Extract sample scores on first two constrained axes
  scores_df <- scores(cap, display = "sites") %>% as.data.frame()
  
  # Add metadata for plotting
  scores_df <- cbind(scores_df, metadata)
  
  return(list(cap = cap, scores = scores_df))
}

# Convert matrices to dist objects
dist_unweighted <- as.dist(uniun1d)
dist_weighted <- as.dist(uniweigh1d)
dist_bray <- as.dist(brayd1d)

# Run CAP on each distance
cap_unweighted <- run_cap_and_prep_plot(dist_unweighted, diversityRAREF_Q1, ~Type_fire + Sex + SVL, "Type_fire")
cap_weighted <- run_cap_and_prep_plot(dist_weighted, diversityRAREF_Q1, ~Type_fire + Sex + SVL, "Type_fire")
cap_bray <- run_cap_and_prep_plot(dist_bray, diversityRAREF_Q1, ~Type_fire + Sex + SVL, "Type_fire")

plot_cap <- function(scores_df, title, group_var = "Type_fire") {
  ggplot(scores_df, aes(x = CAP1, y = CAP2, color = .data[[group_var]], shape = Sex)) +
    geom_point(size = 3, alpha = 0.8) +
    stat_ellipse(level = 0.95, linetype = 2) +  # 95% confidence ellipse by group
    theme_minimal() +
    labs(title = title, color = group_var, shape = "Sex") +
    theme(text = element_text(size=14))
}

p_unweighted <- plot_cap(cap_unweighted$scores, "CAP - Unweighted UniFrac")
p_weighted <- plot_cap(cap_weighted$scores, "CAP - Weighted UniFrac")
p_bray <- plot_cap(cap_bray$scores, "CAP - Bray-Curtis")


##### Alpha-Diversity comparisons between most abundant taxa


PhyloAll<-read.table(file.choose(),h=T,row.names = 1,sep='\t')
head(PhyloAll)
str(PhyloAll)


##### Alpha-Diversity comparisons most abundant phylo


t1<-lmer(Actinobacteriota~Type_fire + Sex + SVL + (1|Locality), PhyloAll)
summary(t1)
anova(t1)


t1<-lmer(Bacteroidota~Type_fire + Sex + SVL + (1|Locality), PhyloAll)
summary(t1)
anova(t1)

t1<-lmer(Campilobacterota~Type_fire + Sex + SVL + (1|Locality), PhyloAll)
summary(t1)
anova(t1)


t1<-lmer(Desulfobacterota~Type_fire + Sex + SVL + (1|Locality), PhyloAll)
summary(t1)
anova(t1)


t1<-lmer(Firmicutes~Type_fire + Sex + SVL + (1|Locality), PhyloAll)
summary(t1)
anova(t1)


t1<-lmer(Proteobacteria~Type_fire + Sex + SVL + (1|Locality), PhyloAll)
summary(t1)
anova(t1)


####FOR MOST ABUNDANT GENUS


GenusALL<-read.table(file.choose(),h=T,row.names = 1,sep='\t')
head(GenusALL)
str(GenusALL)


t1<-lmer(Corynebacteriales_unclassified~Type_fire + Sex + SVL + (1|Locality), GenusALL)
summary(t1)
anova(t1)


t1<-lmer(Helicobacter~Type_fire + Sex + SVL + (1|Locality), GenusALL)
summary(t1)
anova(t1)


t1<-lmer(Citrobacter~Type_fire + Sex + SVL + (1|Locality), GenusALL)
summary(t1)
anova(t1)


t1<-lmer(Parabacteroides~Type_fire + Sex + SVL + (1|Locality), GenusALL)
summary(t1)
anova(t1)


t1<-lmer(Odoribacter~Type_fire + Sex + SVL + (1|Locality), GenusALL)
summary(t1)
anova(t1)


t1<-lmer(Bacteroides~Type_fire + Sex + SVL + (1|Locality), GenusALL)
summary(t1)
anova(t1)


t1<-lmer(Faecalitalea~Type_fire + Sex + SVL + (1|Locality), GenusALL)
summary(t1)
anova(t1)


t1<-lmer(Erysipelotrichaceae_unclassified~Type_fire + Sex + SVL + (1|Locality), GenusALL)
summary(t1)
anova(t1)


t1<-lmer(Lactococcus~Type_fire + Sex + SVL + (1|Locality), GenusALL)
summary(t1)
anova(t1)


t1<-lmer(Coprobacillus~Type_fire + Sex + SVL + (1|Locality), GenusALL)
summary(t1)
anova(t1)


t1<-lmer(Selenomonadaceae_unclassified~Type_fire + Sex + SVL + (1|Locality), GenusALL)
summary(t1)
anova(t1)


t1<-lmer(Lachnoclostridium~Type_fire + Sex + SVL + (1|Locality), GenusALL)
summary(t1)
anova(t1)


t1<-lmer(Hungatella~Type_fire + Sex + SVL + (1|Locality), GenusALL)
summary(t1)
anova(t1)


t1<-lmer(Lachnospiraceae_NK4A136_group~Type_fire + Sex + SVL + (1|Locality), GenusALL)
summary(t1)
anova(t1)


t1<-lmer(Roseburia~Type_fire + Sex + SVL + (1|Locality), GenusALL)
summary(t1)
anova(t1)


t1<-lmer(Anaerosporobacter~Type_fire + Sex + SVL + (1|Locality), GenusALL)
summary(t1)
anova(t1)


t1<-lmer(Lachnospiraceae_unclassified~Type_fire + Sex + SVL + (1|Locality), GenusALL)
summary(t1)
anova(t1)


####Linear mixed-effects models 

# Load required package
library(nlme)

# ================================
# FULL DATASET MODELS (NO DIET)
# ================================

# Bray-Curtis Distance (no diet)
fit_bray_nodiet <- gls(distanceBrayMICR ~ TypeFireVec + SVLvec + SEXvec, data = Distvet, method = "ML")
null_bray_nodiet <- gls(distanceBrayMICR ~ 1, data = Distvet, method = "ML")
anova(fit_bray_nodiet, null_bray_nodiet)
anova(fit_bray_nodiet)

# Unweighted UniFrac Distance (no diet)
fit_unw_nodiet <- gls(distanceUnwMICR ~ TypeFireVec + SVLvec + SEXvec, data = Distvet, method = "ML")
null_unw_nodiet <- gls(distanceUnwMICR ~ 1, data = Distvet, method = "ML")
anova(fit_unw_nodiet, null_unw_nodiet)
anova(fit_unw_nodiet)

# Weighted UniFrac Distance (no diet)
fit_weight_nodiet <- gls(distanceWeightMICR ~ TypeFireVec + SVLvec + SEXvec, data = Distvet, method = "ML")
null_weight_nodiet <- gls(distanceWeightMICR ~ 1, data = Distvet, method = "ML")
anova(fit_weight_nodiet, null_weight_nodiet)
anova(fit_weight_nodiet)


# ================================
# SUBSET WITH DIET DATA
# ================================

# (Assumes 'Distvet' is already subsetted to include only individuals with diet info)

# Bray-Curtis Distance (with diet)
fit_bray_diet <- gls(distanceBrayMICR ~ BetaJaccDiet + TypeFireVec + SVLvec + SEXvec, data = Distvet, method = "ML")
null_bray_diet <- gls(distanceBrayMICR ~ 1, data = Distvet, method = "ML")
anova(fit_bray_diet, null_bray_diet)
anova(fit_bray_diet)

# Unweighted UniFrac Distance (with diet)
fit_unw_diet <- gls(distanceUnwMICR ~ BetaJaccDiet + TypeFireVec + SVLvec + SEXvec, data = Distvet, method = "ML")
null_unw_diet <- gls(distanceUnwMICR ~ 1, data = Distvet, method = "ML")
anova(fit_unw_diet, null_unw_diet)
anova(fit_unw_diet)

# Weighted UniFrac Distance (with diet)
fit_weight_diet <- gls(distanceWeightMICR ~ BetaJaccDiet + TypeFireVec + SVLvec + SEXvec, data = Distvet, method = "ML")
null_weight_diet <- gls(distanceWeightMICR ~ 1, data = Distvet, method = "ML")
anova(fit_weight_diet, null_weight_diet)
anova(fit_weight_diet)


#########CORNHOB########

library(corncob)
library(phyloseq)
library(magrittr)

data_Chob <- differentialTest(formula = ~ Type_fire,
                              phi.formula = ~ Type_fire,
                              formula_null = ~ 1,
                              phi.formula_null = ~ Type_fire,
                              test = "Wald", boot = FALSE,
                              data = datos,
                              fdr_cutoff = 0.05)
p1 <- plot(data_Chob, level = "Rank4", color=Type_fire); p1

data_Chob2 <- differentialTest(formula = ~ Type_fire,
                               phi.formula = ~ Type_fire,
                               formula_null = ~ 1,
                               phi.formula_null = ~ Type_fire,
                               test = "Wald", boot = FALSE,
                               data = datos,
                               fdr_cutoff = 0.05)
p2 <- plot(data_Chob2, level = "Rank2", color=Type_fire); p2

data_Chob3 <- differentialTest(formula = ~ Type_fire,
                               phi.formula = ~ Type_fire,
                               formula_null = ~ 1,
                               phi.formula_null = ~ Type_fire,
                               test = "Wald", boot = FALSE,
                               data = datos,
                               fdr_cutoff = 0.05)
p3 <- plot(data_Chob3, level = "Rank6", color=Type_fire); p3


#####FILTER type_fire


# Using subset_samples and specifying multiple conditions with %in%
UNB2016 <- subset_samples(datos, Type_fire %in% c("unburned", "fire_2016"))
UNB2016


# Using subset_samples and specifying multiple conditions with %in%
UNB2022 <- subset_samples(datos, Type_fire %in% c("unburned", "fire_2022"))
UNB2022

# Using subset_samples and specifying multiple conditions with %in%
F1622 <- subset_samples(datos, Type_fire %in% c("fire_2016", "fire_2022"))
F1622

data_Chob <- differentialTest(formula = ~ Type_fire,
                              phi.formula = ~ Type_fire,
                              formula_null = ~ 1,
                              phi.formula_null = ~ Type_fire,
                              test = "Wald", boot = FALSE,
                              data = UNB2016,
                              fdr_cutoff = 0.05)
p1 <- plot(data_Chob, level = "Rank4", color=Type_fire); p1


##########PICRUST

picrust2_pipeline.py -s ASV_MF_DS.fa -i ASV_MF_DS.biom -o picrust2 -p 1
